# Supplementary material for: In Vitro Synergism of Azithromycin Combination with Antibiotics against OXA-48-Producing Klebsiella pneumoniae Clinical Isolates
Source: Antibiotics (Basel). 2021 Dec 17;10(12):1551. doi: 10.3390/antibiotics10121551 (PMC8698995; doi:10.3390/antibiotics10121551)
Supplement: Supplementary file 1 [file antibiotics-10-01551-s001.zip]

Archive with 1 entries (1 files):
- antibiotics-1505917-supplementary.pdf
